# Supplementary material for: Cancer Stemness Associated With Prognosis and the Efficacy of Immunotherapy in Adrenocortical Carcinoma
Source: Front Oncol. 2021 Jul 21;11:651622. doi: 10.3389/fonc.2021.651622 (PMC8334864; doi:10.3389/fonc.2021.651622)
Supplement: Supplementary Table 1 — Wilcoxon rank sum test for the Age, Gender, N stage and M stage, and Dunn’s test for the Histological type and T stage. [file Table_1.xlsx]

## Sheet: Sheet 1
N stage
		number	min	max	Median	IQR	Mean	SD	SE
mDNAsi	N0	67	0.018	0.52	0.13	0.077	0.14	0.073	0.009
mDNAsi	N1	9	0.023	0.25	0.146	0.078	0.121	0.069	0.023
mRNAsi	N0	67	0.196	0.437	0.336	0.07	0.337	0.056	0.007
mRNAsi	N1	9	0.329	0.414	0.381	0.015	0.377	0.024	0.008
Wilcoxon rank sum test
				95%CI	p
	mDNAsi	N0 [67]	N1 [9]	-0.02~-0.098	0.44
	mRNAsi	N0 [67]	N1 [9]	0.005 - 0.068	0.022
tumor stage
		number	min	max	Median	IQR	Mean	SD	SE
mDNAsi	Stage I	9	0.061	0.174	0.139	0.066	0.128	0.046	0.015
mDNAsi	Stage III	16	0.045	0.255	0.151	0.107	0.152	0.069	0.017
mDNAsi	Stage IV	14	0.023	0.52	0.139	0.091	0.149	0.122	0.033
mDNAsi	Stage II	37	0.018	0.236	0.116	0.064	0.129	0.053	0.009
mRNAsi	Stage I	9	0.196	0.431	0.313	0.087	0.315	0.082	0.027
mRNAsi	Stage III	16	0.205	0.415	0.346	0.062	0.334	0.059	0.015
mRNAsi	Stage IV	14	0.275	0.425	0.378	0.028	0.371	0.038	0.01
mRNAsi	Stage II	37	0.244	0.437	0.331	0.056	0.34	0.047	0.008
Dunn’s test
				P	statistic
	mDNAsi	Stage I	Stage II	1	-0.00402467
	mDNAsi	Stage II	Stage III	1	-1.02131
	mDNAsi	Stage III	Stage IV	1	-0.91146
	mRNAsi	Stage I	Stage II	1	0.720416
	mRNAsi	Stage II	Stage III	1	-0.168727
	mRNAsi	Stage III	Stage IV	0.467	1.76326
M stage
		number	min	max	Median	IQR	Mean	SD	SE
mDNAsi	M0	62	0.018	0.255	0.128	0.076	0.135	0.056	0.007
mDNAsi	M1	14	0.023	0.52	0.139	0.091	0.149	0.122	0.033
mRNAsi	M0	62	0.196	0.437	0.333	0.067	0.335	0.056	0.007
mRNAsi	M1	14	0.275	0.425	0.378	0.028	0.371	0.038	0.01
Wilcoxon rank sum test
				95%CI	P
	mDNAsi	M0 [62]	M1 [14]	-0.008 ~ -0.083	0.723
	mRNAsi	M0 [62]	M1 [14]	0.007 - 0.063	0.015
Histological stage
		number	min	max	Median	IQR	Mean	SD	SE
mDNAsi	T1	9	0.061	0.174	0.139	0.066	0.128	0.046	0.015
mDNAsi	T4	17	0.045	0.255	0.105	0.093	0.126	0.066	0.016
mDNAsi	T2	42	0.018	0.25	0.122	0.063	0.131	0.055	0.009
mDNAsi	T3	8	0.074	0.52	0.187	0.098	0.206	0.139	0.049
mRNAsi	T1	9	0.196	0.431	0.313	0.087	0.315	0.082	0.027
mRNAsi	T4	17	0.241	0.425	0.378	0.043	0.368	0.043	0.01
mRNAsi	T2	42	0.244	0.437	0.336	0.055	0.343	0.045	0.007
mRNAsi	T3	8	0.205	0.415	0.309	0.076	0.308	0.066	0.023
Dunn’s test
				P	statistic
	mDNAsi	T1	T2	1	0.0724036
	mDNAsi	T2	T3	0.575	1.66579
	mDNAsi	T3	T4	0.39	1.84521
	mRNAsi	T1	T2	1	0.888412
	mRNAsi	T2	T3	1	-1.19484
	mRNAsi	T3	T4	0.077	-2.48979
