# Supplementary material for: Cancer Stemness Associated With Prognosis and the Efficacy of Immunotherapy in Adrenocortical Carcinoma
Source: Front Oncol. 2021 Jul 21;11:651622. doi: 10.3389/fonc.2021.651622 (PMC8334864; doi:10.3389/fonc.2021.651622)
Supplement: Supplementary Table 2 — The information about clinical features. [file Table_2.xlsx]

## Sheet: clinical
case_id	case_submitter_id	project_id	age_at_index	age_is_obfuscated	cause_of_death	cause_of_death_source	country_of_residence_at_enrollment	days_to_birth	days_to_death	ethnicity	gender	occupation_duration_years	premature_at_birth	race	vital_status	weeks_gestation_at_birth	year_of_birth	year_of_death	age_at_diagnosis	ajcc_clinical_m	ajcc_clinical_n	ajcc_clinical_stage	ajcc_clinical_t	ajcc_pathologic_m	ajcc_pathologic_n	ajcc_pathologic_stage	ajcc_pathologic_t	ajcc_staging_system_edition	anaplasia_present	anaplasia_present_type	ann_arbor_b_symptoms	ann_arbor_clinical_stage	ann_arbor_extranodal_involvement	ann_arbor_pathologic_stage	best_overall_response	breslow_thickness	burkitt_lymphoma_clinical_variant	child_pugh_classification	circumferential_resection_margin	classification_of_tumor	cog_liver_stage	cog_neuroblastoma_risk_group	cog_renal_stage	cog_rhabdomyosarcoma_risk_group	days_to_best_overall_response	days_to_diagnosis	days_to_last_follow_up	days_to_last_known_disease_status	days_to_recurrence
2f04e760-8a64-49f2-a1d6-3d390604745c	TCGA-OR-A5L5	TCGA-ACC	77	'--	'--	'--	'--	-28270	'--	not hispanic or latino	female	'--	'--	white	Alive	'--	1933	'--	28270	M0	'--	'--	'--	'--	N0	Stage I	T1	'--	'--	'--	'--	'--	'--	'--	'--	'--	'--	'--	'--	not reported	'--	'--	'--	'--	'--	0	1317	'--	'--
70f1569e-f8f5-4f1d-bf18-d0586b29077d	TCGA-OR-A5K4	TCGA-ACC	64	'--	'--	'--	'--	-23481	'--	not reported	female	'--	'--	white	Alive	'--	1947	'--	23481	M0	'--	'--	'--	'--	N0	Stage III	T4	'--	'--	'--	'--	'--	'--	'--	'--	'--	'--	'--	'--	not reported	'--	'--	'--	'--	'--	0	1082	'--	'--
a19104d6-b6a6-4878-af2c-783679070a05	TCGA-OR-A5JR	TCGA-ACC	45	'--	'--	'--	'--	-16604	'--	not reported	male	'--	'--	white	Alive	'--	1957	'--	16604	M0	'--	'--	'--	'--	N0	Stage I	T1	'--	'--	'--	'--	'--	'--	'--	'--	'--	'--	'--	'--	not reported	'--	'--	'--	'--	'--	0	3688	'--	'--
344f7ea4-2bd4-4f2d-89f2-9fc7f572a3d6	TCGA-OR-A5JY	TCGA-ACC	68	'--	'--	'--	'--	-25190	552	not reported	female	'--	'--	white	Dead	'--	1943	2012	25190	M1	'--	'--	'--	'--	N1	Stage IV	T4	'--	'--	'--	'--	'--	'--	'--	'--	'--	'--	'--	'--	not reported	'--	'--	'--	'--	'--	0	'--	'--	'--
fc83ab27-929e-4ad4-ba18-abb0694f1e43	TCGA-OR-A5LJ	TCGA-ACC	54	'--	'--	'--	'--	-20069	1105	not hispanic or latino	female	'--	'--	white	Dead	'--	1951	2008	20069	M1	'--	'--	'--	'--	N1	Stage IV	T2	'--	'--	'--	'--	'--	'--	'--	'--	'--	'--	'--	'--	not reported	'--	'--	'--	'--	'--	0	'--	'--	'--
fb54458d-c373-46c2-841e-82663e13efaa	TCGA-OR-A5JM	TCGA-ACC	25	'--	'--	'--	'--	-9359	562	not reported	female	'--	'--	white	Dead	'--	1986	2012	9359	M1	'--	'--	'--	'--	N0	Stage IV	T4	'--	'--	'--	'--	'--	'--	'--	'--	'--	'--	'--	'--	not reported	'--	'--	'--	'--	'--	0	'--	'--	'--
0b73cbba-5520-4610-b649-912d76114033	TCGA-OR-A5JP	TCGA-ACC	40	'--	'--	'--	'--	-14667	'--	not reported	male	'--	'--	white	Alive	'--	1972	'--	14667	M0	'--	'--	'--	'--	N0	Stage II	T2	'--	'--	'--	'--	'--	'--	'--	'--	'--	'--	'--	'--	not reported	'--	'--	'--	'--	'--	0	464	'--	'--
dafb9844-1a5c-4af8-b382-59c751942bb8	TCGA-OR-A5JF	TCGA-ACC	69	'--	'--	'--	'--	-25502	'--	not reported	female	'--	'--	white	Alive	'--	1938	'--	25502	M0	'--	'--	'--	'--	N0	Stage II	T2	'--	'--	'--	'--	'--	'--	'--	'--	'--	'--	'--	'--	not reported	'--	'--	'--	'--	'--	0	2015	'--	'--
15fb07ae-101c-4553-891d-539cee89a5e9	TCGA-OR-A5LT	TCGA-ACC	57	'--	'--	'--	'--	-21032	'--	not reported	male	'--	'--	not reported	Alive	'--	1955	'--	21032	M0	'--	'--	'--	'--	N0	Stage III	T3	'--	'--	'--	'--	'--	'--	'--	'--	'--	'--	'--	'--	not reported	'--	'--	'--	'--	'--	0	549	'--	'--
63b7b596-cb55-41dc-b862-a6c3a058dfe2	TCGA-OR-A5JW	TCGA-ACC	47	'--	'--	'--	'--	-17513	'--	not reported	male	'--	'--	white	Alive	'--	1961	'--	17513	M0	'--	'--	'--	'--	N0	Stage II	T2	'--	'--	'--	'--	'--	'--	'--	'--	'--	'--	'--	'--	not reported	'--	'--	'--	'--	'--	0	2202	'--	'--
82940e94-ac74-4a9b-9da5-9e4b7d4d45c0	TCGA-OR-A5JS	TCGA-ACC	65	'--	'--	'--	'--	-24017	'--	not reported	female	'--	'--	white	Alive	'--	1946	'--	24017	M0	'--	'--	'--	'--	N0	Stage II	T2	'--	'--	'--	'--	'--	'--	'--	'--	'--	'--	'--	'--	not reported	'--	'--	'--	'--	'--	0	383	'--	'--
fad4b7e6-510c-4968-83df-3140ed5a0549	TCGA-OR-A5LG	TCGA-ACC	46	'--	'--	'--	'--	-16875	'--	not hispanic or latino	male	'--	'--	white	Alive	'--	1962	'--	16875	M0	'--	'--	'--	'--	N0	Stage III	T3	'--	'--	'--	'--	'--	'--	'--	'--	'--	'--	'--	'--	not reported	'--	'--	'--	'--	'--	0	1589	'--	'--
69f4f19c-08c8-4001-92a8-fed155c3b4fe	TCGA-OR-A5KW	TCGA-ACC	55	'--	'--	'--	'--	-20328	'--	not hispanic or latino	female	'--	'--	white	Alive	'--	1954	'--	20328	M0	'--	'--	'--	'--	N1	Stage III	T2	'--	'--	'--	'--	'--	'--	'--	'--	'--	'--	'--	'--	not reported	'--	'--	'--	'--	'--	0	2076	'--	'--
723eb689-7b4f-4758-bcdf-426b12508935	TCGA-OR-A5LR	TCGA-ACC	30	'--	'--	'--	'--	-11261	'--	not reported	female	'--	'--	not reported	Alive	'--	1981	'--	11261	M0	'--	'--	'--	'--	N0	Stage II	T2	'--	'--	'--	'--	'--	'--	'--	'--	'--	'--	'--	'--	not reported	'--	'--	'--	'--	'--	0	853	'--	'--
8b3649e3-16e2-4044-8ab8-f4d28a87e513	TCGA-PA-A5YG	TCGA-ACC	51	'--	'--	'--	'--	-18926	'--	not hispanic or latino	male	'--	'--	white	Alive	'--	1961	'--	18926	M0	'--	'--	'--	'--	N0	Stage II	T2	'--	'--	'--	'--	'--	'--	'--	'--	'--	'--	'--	'--	not reported	'--	'--	'--	'--	'--	0	756	'--	'--
888a7158-2319-4563-849b-573705c72ab7	TCGA-P6-A5OF	TCGA-ACC	55	'--	'--	'--	'--	-20106	207	not hispanic or latino	female	'--	'--	white	Dead	'--	1955	2010	20106	M0	'--	'--	'--	'--	N0	Stage III	T4	'--	'--	'--	'--	'--	'--	'--	'--	'--	'--	'--	'--	not reported	'--	'--	'--	'--	'--	0	'--	'--	'--
cf327482-199b-4604-ac19-c8b68d91c5d9	TCGA-OR-A5LH	TCGA-ACC	36	'--	'--	'--	'--	-13182	2385	not hispanic or latino	female	'--	'--	white	Dead	'--	1969	2011	13182	M0	'--	'--	'--	'--	N0	Stage II	T2	'--	'--	'--	'--	'--	'--	'--	'--	'--	'--	'--	'--	not reported	'--	'--	'--	'--	'--	0	'--	'--	'--
99f86b57-3894-45c5-bfbe-c757c69a3050	TCGA-OR-A5KZ	TCGA-ACC	42	'--	'--	'--	'--	-15594	125	not hispanic or latino	male	'--	'--	white	Dead	'--	1970	2012	15594	M0	'--	'--	'--	'--	N0	Stage II	T2	'--	'--	'--	'--	'--	'--	'--	'--	'--	'--	'--	'--	not reported	'--	'--	'--	'--	'--	0	'--	'--	'--
edc62c30-cacc-457d-96ba-d05ed35432a3	TCGA-OR-A5K0	TCGA-ACC	69	'--	'--	'--	'--	-25400	'--	not reported	female	'--	'--	white	Alive	'--	1940	'--	25400	M0	'--	'--	'--	'--	N0	Stage II	T2	'--	'--	'--	'--	'--	'--	'--	'--	'--	'--	'--	'--	not reported	'--	'--	'--	'--	'--	0	1029	'--	'--
199560cb-15e5-4276-865a-7d44d47c856c	TCGA-OR-A5JQ	TCGA-ACC	26	'--	'--	'--	'--	-9667	'--	not reported	female	'--	'--	white	Alive	'--	1980	'--	9667	M0	'--	'--	'--	'--	N0	Stage II	T2	'--	'--	'--	'--	'--	'--	'--	'--	'--	'--	'--	'--	not reported	'--	'--	'--	'--	'--	0	1103	'--	'--
1ae9cd13-73ef-4b1a-a734-4c465c73bc8e	TCGA-OR-A5K8	TCGA-ACC	39	'--	'--	'--	'--	-14435	'--	not hispanic or latino	male	'--	'--	white	Alive	'--	1973	'--	14435	M0	'--	'--	'--	'--	N0	Stage II	T2	'--	'--	'--	'--	'--	'--	'--	'--	'--	'--	'--	'--	not reported	'--	'--	'--	'--	'--	0	749	'--	'--
dfef51c8-6050-4ebb-b25c-e74919397244	TCGA-OR-A5LP	TCGA-ACC	37	'--	'--	'--	'--	-13574	'--	not reported	female	'--	'--	not reported	Alive	'--	1972	'--	13574	M0	'--	'--	'--	'--	N0	Stage II	T2	'--	'--	'--	'--	'--	'--	'--	'--	'--	'--	'--	'--	not reported	'--	'--	'--	'--	'--	0	1857	'--	'--
08e0d412-d4d8-4d13-b792-a4dd0bd9ec2b	TCGA-OR-A5J8	TCGA-ACC	66	'--	'--	'--	'--	-24266	579	hispanic or latino	male	'--	'--	white	Dead	'--	1945	2012	24266	M0	'--	'--	'--	'--	N0	Stage III	T3	'--	'--	'--	'--	'--	'--	'--	'--	'--	'--	'--	'--	not reported	'--	'--	'--	'--	'--	0	'--	'--	'--
f13a3d5e-7f8e-4acb-ad46-f6380a9443e8	TCGA-OR-A5L6	TCGA-ACC	60	'--	'--	'--	'--	-22057	'--	not hispanic or latino	male	'--	'--	white	Alive	'--	1951	'--	22057	M0	'--	'--	'--	'--	N0	Stage II	T2	'--	'--	'--	'--	'--	'--	'--	'--	'--	'--	'--	'--	not reported	'--	'--	'--	'--	'--	0	861	'--	'--
9a8ea017-0152-48b2-accb-d040deb1c6b6	TCGA-PK-A5HB	TCGA-ACC	63	'--	'--	'--	'--	-23293	'--	not reported	male	'--	'--	not reported	Alive	'--	1940	'--	23293	'--	'--	'--	'--	'--	'--	'--	'--	'--	'--	'--	'--	'--	'--	'--	'--	'--	'--	'--	'--	not reported	'--	'--	'--	'--	'--	0	1293	'--	'--
9c87dcee-d422-4df1-82e1-3fa201473e31	TCGA-OR-A5LK	TCGA-ACC	62	'--	'--	'--	'--	-22919	'--	not reported	male	'--	'--	not reported	Alive	'--	1945	'--	22919	M0	'--	'--	'--	'--	N0	Stage II	T2	'--	'--	'--	'--	'--	'--	'--	'--	'--	'--	'--	'--	not reported	'--	'--	'--	'--	'--	0	2740	'--	'--
8e7c2e31-d085-4b75-a970-162526dd07a0	TCGA-OR-A5J2	TCGA-ACC	44	'--	'--	'--	'--	-16090	1677	hispanic or latino	female	'--	'--	white	Dead	'--	1960	2008	16090	M1	'--	'--	'--	'--	N0	Stage IV	T3	'--	'--	'--	'--	'--	'--	'--	'--	'--	'--	'--	'--	not reported	'--	'--	'--	'--	'--	0	'--	'--	'--
240dca72-76e0-4d57-978d-1242e6e7ed68	TCGA-OR-A5JD	TCGA-ACC	57	'--	'--	'--	'--	-20989	'--	not reported	female	'--	'--	white	Alive	'--	1948	'--	20989	M0	'--	'--	'--	'--	N0	Stage II	T2	'--	'--	'--	'--	'--	'--	'--	'--	'--	'--	'--	'--	not reported	'--	'--	'--	'--	'--	0	3038	'--	'--
5eb5ee1f-ecff-4427-b717-b91380c043ae	TCGA-PK-A5HA	TCGA-ACC	63	'--	'--	'--	'--	-23345	'--	not reported	male	'--	'--	not reported	Alive	'--	1948	'--	23345	M0	'--	'--	'--	'--	N0	Stage I	T1	'--	'--	'--	'--	'--	'--	'--	'--	'--	'--	'--	'--	not reported	'--	'--	'--	'--	'--	0	1201	'--	'--
5f461197-15ed-43cf-9331-9e0efc4622a4	TCGA-OR-A5KY	TCGA-ACC	23	'--	'--	'--	'--	-8745	391	not hispanic or latino	female	'--	'--	white	Dead	'--	1987	2011	8745	M1	'--	'--	'--	'--	N1	Stage IV	T4	'--	'--	'--	'--	'--	'--	'--	'--	'--	'--	'--	'--	not reported	'--	'--	'--	'--	'--	0	'--	'--	'--
c6312de5-dd56-4025-80d1-dbdd8568d047	TCGA-OR-A5L9	TCGA-ACC	53	'--	'--	'--	'--	-19526	'--	not hispanic or latino	female	'--	'--	white	Alive	'--	1958	'--	19526	M0	'--	'--	'--	'--	N0	Stage II	T2	'--	'--	'--	'--	'--	'--	'--	'--	'--	'--	'--	'--	not reported	'--	'--	'--	'--	'--	0	871	'--	'--
83e7b9f8-04a4-440f-aafc-7a8e9ddff284	TCGA-PK-A5H9	TCGA-ACC	27	'--	'--	'--	'--	-10173	'--	not hispanic or latino	female	'--	'--	asian	Alive	'--	1985	'--	10173	M0	'--	'--	'--	'--	N0	Stage II	T2	'--	'--	'--	'--	'--	'--	'--	'--	'--	'--	'--	'--	not reported	'--	'--	'--	'--	'--	0	616	'--	'--
cf332daa-f335-4af1-81de-cbfdafb0f764	TCGA-OR-A5K5	TCGA-ACC	59	'--	'--	'--	'--	-21907	498	not reported	female	'--	'--	white	Dead	'--	1953	'--	21907	M0	'--	'--	'--	'--	N0	Stage III	T3	'--	'--	'--	'--	'--	'--	'--	'--	'--	'--	'--	'--	not reported	'--	'--	'--	'--	'--	0	253	'--	'--
33c02ece-911b-4f45-b410-9df07e9b189e	TCGA-OR-A5KX	TCGA-ACC	25	'--	'--	'--	'--	-9298	'--	not hispanic or latino	female	'--	'--	white	Alive	'--	1985	'--	9298	M0	'--	'--	'--	'--	N1	Stage III	T2	'--	'--	'--	'--	'--	'--	'--	'--	'--	'--	'--	'--	not reported	'--	'--	'--	'--	'--	0	1364	'--	'--
48402d61-3a6b-4603-bfa0-b1a38a47d34d	TCGA-OR-A5JA	TCGA-ACC	53	'--	'--	'--	'--	-19436	922	not reported	female	'--	'--	white	Dead	'--	1951	2006	19436	M1	'--	'--	'--	'--	N0	Stage IV	T4	'--	'--	'--	'--	'--	'--	'--	'--	'--	'--	'--	'--	not reported	'--	'--	'--	'--	'--	0	'--	'--	'--
802dbd0d-ef07-4c91-ab8d-1dd39532e947	TCGA-OR-A5J5	TCGA-ACC	30	'--	'--	'--	'--	-11171	365	hispanic or latino	male	'--	'--	white	Dead	'--	1970	2001	11171	M0	'--	'--	'--	'--	N0	Stage III	T4	'--	'--	'--	'--	'--	'--	'--	'--	'--	'--	'--	'--	not reported	'--	'--	'--	'--	'--	0	'--	'--	'--
f8954241-e541-406f-a09d-c3c987473732	TCGA-OR-A5LC	TCGA-ACC	71	'--	'--	'--	'--	-26084	159	not hispanic or latino	female	'--	'--	white	Dead	'--	1940	2011	26084	M1	'--	'--	'--	'--	N0	Stage IV	T4	'--	'--	'--	'--	'--	'--	'--	'--	'--	'--	'--	'--	not reported	'--	'--	'--	'--	'--	0	'--	'--	'--
b7adb786-1f81-43ca-ac72-7243966cd439	TCGA-OR-A5JI	TCGA-ACC	22	'--	'--	'--	'--	-8177	'--	not reported	male	'--	'--	white	Alive	'--	1986	'--	8177	M0	'--	'--	'--	'--	N0	Stage I	T1	'--	'--	'--	'--	'--	'--	'--	'--	'--	'--	'--	'--	not reported	'--	'--	'--	'--	'--	0	2331	'--	'--
bdfcd747-f6a2-42e2-bc9b-483112205fa8	TCGA-OR-A5JC	TCGA-ACC	37	'--	'--	'--	'--	-13862	1750	not reported	male	'--	'--	white	Dead	'--	1964	2005	13862	'--	'--	'--	'--	'--	'--	'--	'--	'--	'--	'--	'--	'--	'--	'--	'--	'--	'--	'--	'--	not reported	'--	'--	'--	'--	'--	0	'--	'--	'--
f63946ec-ddcb-469a-8f5e-74366b7f419b	TCGA-OR-A5LS	TCGA-ACC	34	'--	'--	'--	'--	-12663	'--	not reported	female	'--	'--	not reported	Alive	'--	1977	'--	12663	M0	'--	'--	'--	'--	N0	Stage II	T2	'--	'--	'--	'--	'--	'--	'--	'--	'--	'--	'--	'--	not reported	'--	'--	'--	'--	'--	0	1096	'--	'--
a5be4e42-cb6c-4e67-8547-45dbd058bb95	TCGA-OU-A5PI	TCGA-ACC	53	'--	'--	'--	'--	-19492	'--	not hispanic or latino	female	'--	'--	white	Alive	'--	1958	'--	19492	M1	'--	'--	'--	'--	N1	Stage IV	T2	'--	'--	'--	'--	'--	'--	'--	'--	'--	'--	'--	'--	not reported	'--	'--	'--	'--	'--	0	1171	'--	'--
de7f06aa-9638-4389-ac8e-711adfa0f2a5	TCGA-OR-A5KT	TCGA-ACC	44	'--	'--	'--	'--	-16217	'--	not hispanic or latino	female	'--	'--	white	Alive	'--	1962	'--	16217	M0	'--	'--	'--	'--	N0	Stage I	T1	'--	'--	'--	'--	'--	'--	'--	'--	'--	'--	'--	'--	not reported	'--	'--	'--	'--	'--	0	2895	'--	'--
6d980941-219e-40a0-9b41-e84c3fb0bd1a	TCGA-OR-A5K2	TCGA-ACC	32	'--	'--	'--	'--	-11970	994	not reported	female	'--	'--	white	Dead	'--	1978	2012	11970	M0	'--	'--	'--	'--	N0	Stage III	T4	'--	'--	'--	'--	'--	'--	'--	'--	'--	'--	'--	'--	not reported	'--	'--	'--	'--	'--	0	'--	'--	'--
5e086192-ab74-4aa3-bf6b-b34ab19995db	TCGA-OR-A5L8	TCGA-ACC	36	'--	'--	'--	'--	-13472	'--	not hispanic or latino	female	'--	'--	white	Alive	'--	1975	'--	13472	M0	'--	'--	'--	'--	N0	Stage II	T2	'--	'--	'--	'--	'--	'--	'--	'--	'--	'--	'--	'--	not reported	'--	'--	'--	'--	'--	0	885	'--	'--
c4dd9501-c193-45fb-8535-a9d901520bdd	TCGA-OR-A5LE	TCGA-ACC	14	'--	'--	'--	'--	-5383	662	not hispanic or latino	male	'--	'--	white	Dead	'--	1983	1998	5383	M0	'--	'--	'--	'--	N0	Stage II	T2	'--	'--	'--	'--	'--	'--	'--	'--	'--	'--	'--	'--	not reported	'--	'--	'--	'--	'--	0	'--	'--	'--
d885b720-e813-4828-a731-b3cdcbd20687	TCGA-OR-A5LD	TCGA-ACC	52	'--	'--	'--	'--	-19111	1197	not hispanic or latino	male	'--	'--	white	Dead	'--	1946	2001	19111	M0	'--	'--	'--	'--	N0	Stage III	T4	'--	'--	'--	'--	'--	'--	'--	'--	'--	'--	'--	'--	not reported	'--	'--	'--	'--	'--	0	'--	'--	'--
388b8788-a635-4bc9-9b73-d204b2256747	TCGA-OR-A5JV	TCGA-ACC	55	'--	'--	'--	'--	-20319	'--	not reported	male	'--	'--	white	Alive	'--	1953	'--	20319	M0	'--	'--	'--	'--	N0	Stage II	T2	'--	'--	'--	'--	'--	'--	'--	'--	'--	'--	'--	'--	not reported	'--	'--	'--	'--	'--	0	2023	'--	'--
a53e9117-0a49-40d8-af40-7867370b671a	TCGA-OR-A5J9	TCGA-ACC	22	'--	'--	'--	'--	-8175	'--	hispanic or latino	female	'--	'--	white	Alive	'--	1988	'--	8175	M0	'--	'--	'--	'--	N0	Stage II	T2	'--	'--	'--	'--	'--	'--	'--	'--	'--	'--	'--	'--	not reported	'--	'--	'--	'--	'--	0	1352	'--	'--
c0e1a036-be4c-4fb5-bb50-e2431be60ed4	TCGA-OR-A5JT	TCGA-ACC	65	'--	'--	'--	'--	-23794	'--	not reported	female	'--	'--	white	Alive	'--	1946	'--	23794	M0	'--	'--	'--	'--	N0	Stage II	T2	'--	'--	'--	'--	'--	'--	'--	'--	'--	'--	'--	'--	not reported	'--	'--	'--	'--	'--	0	907	'--	'--
dfd687bc-6e69-42f7-af94-d17fc150d1a1	TCGA-OR-A5J3	TCGA-ACC	23	'--	'--	'--	'--	-8624	'--	hispanic or latino	female	'--	'--	white	Alive	'--	1985	'--	8624	M0	'--	'--	'--	'--	N0	Stage III	T3	'--	'--	'--	'--	'--	'--	'--	'--	'--	'--	'--	'--	not reported	'--	'--	'--	'--	'--	0	2091	'--	'--
56cdbba2-327e-4acd-a1eb-0f313a77834f	TCGA-OR-A5LN	TCGA-ACC	31	'--	'--	'--	'--	-11414	'--	not reported	female	'--	'--	not reported	Alive	'--	1977	'--	11414	M0	'--	'--	'--	'--	N0	Stage II	T2	'--	'--	'--	'--	'--	'--	'--	'--	'--	'--	'--	'--	not reported	'--	'--	'--	'--	'--	0	2342	'--	'--
e612ef6e-f3f2-44be-ab15-8e4095687cd6	TCGA-OR-A5LM	TCGA-ACC	23	'--	'--	'--	'--	-8735	'--	not reported	male	'--	'--	not reported	Alive	'--	1985	'--	8735	M0	'--	'--	'--	'--	N0	Stage II	T2	'--	'--	'--	'--	'--	'--	'--	'--	'--	'--	'--	'--	not reported	'--	'--	'--	'--	'--	0	1858	'--	'--
905368c2-ba60-4dda-b32d-a51a203b5e4d	TCGA-OR-A5L4	TCGA-ACC	48	'--	'--	'--	'--	-17819	'--	not hispanic or latino	female	'--	'--	white	Alive	'--	1963	'--	17819	M0	'--	'--	'--	'--	N0	Stage III	T4	'--	'--	'--	'--	'--	'--	'--	'--	'--	'--	'--	'--	not reported	'--	'--	'--	'--	'--	0	967	'--	'--
b4b41a43-ee45-4aa3-abf0-100db752a6ac	TCGA-OR-A5KO	TCGA-ACC	39	'--	'--	'--	'--	-14606	'--	not hispanic or latino	female	'--	'--	white	Alive	'--	1970	'--	14606	M1	'--	'--	'--	'--	N0	Stage IV	T4	'--	'--	'--	'--	'--	'--	'--	'--	'--	'--	'--	'--	not reported	'--	'--	'--	'--	'--	0	1414	'--	'--
42f69b2b-f3aa-4f4e-ac3a-149e14789927	TCGA-OR-A5JX	TCGA-ACC	50	'--	'--	'--	'--	-18402	'--	not reported	male	'--	'--	white	Alive	'--	1959	'--	18402	M0	'--	'--	'--	'--	N0	Stage III	T3	'--	'--	'--	'--	'--	'--	'--	'--	'--	'--	'--	'--	not reported	'--	'--	'--	'--	'--	0	950	'--	'--
4fbbbe43-3c0e-4475-bcf8-3745bd7195eb	TCGA-OR-A5JO	TCGA-ACC	26	'--	'--	'--	'--	-9547	'--	not reported	female	'--	'--	white	Alive	'--	1979	'--	9547	M0	'--	'--	'--	'--	N0	Stage I	T1	'--	'--	'--	'--	'--	'--	'--	'--	'--	'--	'--	'--	not reported	'--	'--	'--	'--	'--	0	1194	'--	'--
94cdac79-2b4e-483a-8f17-3e0c9be589d0	TCGA-OR-A5JZ	TCGA-ACC	60	'--	'--	'--	'--	-22218	'--	not reported	male	'--	'--	white	Alive	'--	1951	'--	22218	M0	'--	'--	'--	'--	N0	Stage II	T2	'--	'--	'--	'--	'--	'--	'--	'--	'--	'--	'--	'--	not reported	'--	'--	'--	'--	'--	0	822	'--	'--
424a497a-48b9-4507-b234-c4fd08c8acad	TCGA-OR-A5KU	TCGA-ACC	37	'--	'--	'--	'--	-13559	'--	not hispanic or latino	female	'--	'--	white	Alive	'--	1963	'--	13559	M0	'--	'--	'--	'--	N0	Stage II	T2	'--	'--	'--	'--	'--	'--	'--	'--	'--	'--	'--	'--	not reported	'--	'--	'--	'--	'--	0	4673	'--	'--
42ef34cc-ffb4-432c-82bb-7aa56639ff51	TCGA-PK-A5H8	TCGA-ACC	42	'--	'--	'--	'--	-15373	'--	not hispanic or latino	male	'--	'--	white	Alive	'--	1962	'--	15373	M0	'--	'--	'--	'--	N0	Stage II	T2	'--	'--	'--	'--	'--	'--	'--	'--	'--	'--	'--	'--	not reported	'--	'--	'--	'--	'--	0	3623	'--	'--
a9a57127-94d3-425f-a4c5-5cbcf24a9a35	TCGA-OR-A5L3	TCGA-ACC	67	'--	'--	'--	'--	-24763	'--	not hispanic or latino	female	'--	'--	white	Alive	'--	1933	'--	24763	M0	'--	'--	'--	'--	N0	Stage I	T1	'--	'--	'--	'--	'--	'--	'--	'--	'--	'--	'--	'--	not reported	'--	'--	'--	'--	'--	0	4628	'--	'--
28153e3e-8515-4852-aaa0-247f86399f27	TCGA-OR-A5K6	TCGA-ACC	56	'--	'--	'--	'--	-20657	'--	not hispanic or latino	female	'--	'--	white	Alive	'--	1954	'--	20657	M0	'--	'--	'--	'--	N0	Stage II	T2	'--	'--	'--	'--	'--	'--	'--	'--	'--	'--	'--	'--	not reported	'--	'--	'--	'--	'--	0	1493	'--	'--
d890cbf7-41d8-4992-99c2-24c60c77b156	TCGA-OR-A5K9	TCGA-ACC	61	'--	'--	'--	'--	-22596	344	not reported	female	'--	'--	white	Dead	'--	1941	2002	22596	M0	'--	'--	'--	'--	N0	Stage II	T2	'--	'--	'--	'--	'--	'--	'--	'--	'--	'--	'--	'--	not reported	'--	'--	'--	'--	'--	0	'--	'--	'--
d63f2f1e-1970-445f-907b-23cf4d9efd83	TCGA-OR-A5JB	TCGA-ACC	52	'--	'--	'--	'--	-19172	551	not reported	male	'--	'--	white	Dead	'--	1948	2001	19172	M1	'--	'--	'--	'--	N0	Stage IV	T4	'--	'--	'--	'--	'--	'--	'--	'--	'--	'--	'--	'--	not reported	'--	'--	'--	'--	'--	0	'--	'--	'--
fb504e55-1859-48ee-aec7-a3fcb082785e	TCGA-OR-A5LB	TCGA-ACC	59	'--	'--	'--	'--	-21565	1204	not hispanic or latino	male	'--	'--	white	Dead	'--	1947	2009	21565	M1	'--	'--	'--	'--	N0	Stage IV	T4	'--	'--	'--	'--	'--	'--	'--	'--	'--	'--	'--	'--	not reported	'--	'--	'--	'--	'--	0	'--	'--	'--
202f7a77-9e5a-4f12-8ffe-78ae5527a746	TCGA-OR-A5KV	TCGA-ACC	17	'--	'--	'--	'--	-6250	'--	not hispanic or latino	female	'--	'--	white	Alive	'--	1986	'--	6250	M0	'--	'--	'--	'--	N1	Stage III	T2	'--	'--	'--	'--	'--	'--	'--	'--	'--	'--	'--	'--	not reported	'--	'--	'--	'--	'--	0	3878	'--	'--
9ec86c06-e7a9-4ea6-b36d-6f832909054b	TCGA-OR-A5JJ	TCGA-ACC	65	'--	'--	'--	'--	-24082	490	not reported	male	'--	'--	white	Dead	'--	1944	'--	24082	M1	'--	'--	'--	'--	N1	Stage IV	T4	'--	'--	'--	'--	'--	'--	'--	'--	'--	'--	'--	'--	not reported	'--	'--	'--	'--	'--	0	309	'--	'--
a477b55d-a591-482f-a554-d8ef7298c23d	TCGA-OR-A5JK	TCGA-ACC	49	'--	'--	'--	'--	-18214	'--	not reported	male	'--	'--	white	Alive	'--	1960	'--	18214	M1	'--	'--	'--	'--	N0	Stage IV	T4	'--	'--	'--	'--	'--	'--	'--	'--	'--	'--	'--	'--	not reported	'--	'--	'--	'--	'--	0	1497	'--	'--
1d5602a7-72e7-4dc6-b2db-2f778fcbf475	TCGA-OR-A5LO	TCGA-ACC	61	'--	'--	'--	'--	-22370	2405	not reported	female	'--	'--	not reported	Dead	'--	1947	'--	22370	M0	'--	'--	'--	'--	N0	Stage II	T2	'--	'--	'--	'--	'--	'--	'--	'--	'--	'--	'--	'--	not reported	'--	'--	'--	'--	'--	0	2102	'--	'--
075dbfd0-9cf4-4877-884f-ae858902c79e	TCGA-OR-A5J7	TCGA-ACC	30	'--	'--	'--	'--	-11279	490	hispanic or latino	female	'--	'--	white	Dead	'--	1979	2010	11279	M0	'--	'--	'--	'--	N0	Stage III	T3	'--	'--	'--	'--	'--	'--	'--	'--	'--	'--	'--	'--	not reported	'--	'--	'--	'--	'--	0	'--	'--	'--
e93ca89f-ca48-43ca-bf1c-adc7491c0fe5	TCGA-OR-A5LA	TCGA-ACC	52	'--	'--	'--	'--	-19242	'--	not hispanic or latino	female	'--	'--	white	Alive	'--	1960	'--	19242	M0	'--	'--	'--	'--	N0	Stage II	T2	'--	'--	'--	'--	'--	'--	'--	'--	'--	'--	'--	'--	not reported	'--	'--	'--	'--	'--	0	719	'--	'--
0acc28bc-d348-41df-8f49-bc0332eb9be4	TCGA-OR-A5JL	TCGA-ACC	36	'--	'--	'--	'--	-13155	'--	not reported	female	'--	'--	white	Alive	'--	1973	'--	13155	M0	'--	'--	'--	'--	N0	Stage I	T1	'--	'--	'--	'--	'--	'--	'--	'--	'--	'--	'--	'--	not reported	'--	'--	'--	'--	'--	0	2056	'--	'--
c8898b42-b704-45a0-9829-144b98f416e0	TCGA-OR-A5J6	TCGA-ACC	29	'--	'--	'--	'--	-10839	'--	hispanic or latino	female	'--	'--	black or african american	Alive	'--	1977	'--	10839	M0	'--	'--	'--	'--	N0	Stage II	T2	'--	'--	'--	'--	'--	'--	'--	'--	'--	'--	'--	'--	not reported	'--	'--	'--	'--	'--	0	2703	'--	'--
bafe2638-4adc-4957-9d62-d7eebe5dd2f9	TCGA-OR-A5JE	TCGA-ACC	17	'--	'--	'--	'--	-6455	2105	not reported	female	'--	'--	white	Dead	'--	1988	2010	6455	M0	'--	'--	'--	'--	N0	Stage I	T1	'--	'--	'--	'--	'--	'--	'--	'--	'--	'--	'--	'--	not reported	'--	'--	'--	'--	'--	0	'--	'--	'--
f8e77bb6-e521-4a6a-9cb4-4b58ee38ca7f	TCGA-OR-A5K1	TCGA-ACC	48	'--	'--	'--	'--	-17596	'--	not reported	male	'--	'--	white	Alive	'--	1958	'--	17596	M0	'--	'--	'--	'--	N0	Stage II	T2	'--	'--	'--	'--	'--	'--	'--	'--	'--	'--	'--	'--	not reported	'--	'--	'--	'--	'--	0	3289	'--	'--
c72b973b-4719-46ab-ac99-05d14088d3bc	TCGA-OR-A5K3	TCGA-ACC	53	'--	'--	'--	'--	-19375	'--	not reported	male	'--	'--	white	Alive	'--	1952	'--	19375	M0	'--	'--	'--	'--	N0	Stage II	T2	'--	'--	'--	'--	'--	'--	'--	'--	'--	'--	'--	'--	not reported	'--	'--	'--	'--	'--	0	3465	'--	'--
b3164f7b-c826-4e08-9ee6-8ff96d29b913	TCGA-OR-A5J1	TCGA-ACC	58	'--	'--	'--	'--	-21496	1355	not reported	male	'--	'--	white	Dead	'--	1942	2003	21496	M0	'--	'--	'--	'--	N0	Stage II	T2	'--	'--	'--	'--	'--	'--	'--	'--	'--	'--	'--	'--	not reported	'--	'--	'--	'--	'--	0	'--	'--	'--
71892706-f8b6-44e6-8de4-6cbb43f612e0	TCGA-OR-A5JG	TCGA-ACC	61	'--	'--	'--	'--	-22390	541	not reported	male	'--	'--	white	Dead	'--	1947	2009	22390	M1	'--	'--	'--	'--	N1	Stage IV	T4	'--	'--	'--	'--	'--	'--	'--	'--	'--	'--	'--	'--	not reported	'--	'--	'--	'--	'--	0	'--	'--	'--
0304b12d-7640-4150-a581-2eea2b1f2ad5	TCGA-OR-A5LL	TCGA-ACC	75	'--	'--	'--	'--	-27607	1613	not reported	female	'--	'--	not reported	Dead	'--	1932	2011	27607	M0	'--	'--	'--	'--	N0	Stage II	T2	'--	'--	'--	'--	'--	'--	'--	'--	'--	'--	'--	'--	not reported	'--	'--	'--	'--	'--	0	'--	'--	'--
[truncated: 104 more columns]
